# Supplementary material for: Botanical Gardens Are Local Hotspots for Urban Butterflies in Arid Environments
Source: Insects. 2022 Sep 23;13(10):865. doi: 10.3390/insects13100865 (PMC9604306; doi:10.3390/insects13100865)
Supplement: Supplementary file 1 [file insects-13-00865-s001.zip]

Archive with 1 entries (1 files):
- insects-1892938-supplementary.pdf
